# Supplementary material for: Shaping immunity: Genetic diversity as a key resource for crop protection
Source: PLoS Pathog. 2026 Feb 5;22(2):e1013892. doi: 10.1371/journal.ppat.1013892 (PMC12875435; doi:10.1371/journal.ppat.1013892)
Supplement: S1 Table — (XLSX) [file ppat.1013892.s001.xlsx]

## Sheet: Sheet1
Abbreviation	Full Form	Additional Information	Associated Gene Names
BSMT1	Benzoic acid/Salicylic acid carboxyl Methyltransferase 1	Also called Salicylic acid/benzoic acid carboxyl methyltransferase	AT5G66430.1, solaet3_01g024650, solmac3_01g023750, solaetsc103_01g027270
CARD1 / HPCA1	CANNOT RESPOND TO DMBQ 1 / Hydrogen Peroxide-induced Ca²⁺ increase 1	Same protein with two names; DMBQ = 2,6-dimethoxy-1,4-benzoquinone; an LRR-RLK receptor	AT5G49760.1, solins1_05g028250, sollin1_09g021810, sollin1_05g012070
CC-NLR (Rpg1/RPP13 clade)	Coiled-Coil Nucleotide-binding Leucine-Rich repeat receptor	Rpg1 = Resistance to Puccinia graminis 1; RPP13 = Recognition of Peronospora parasitica 13	AT3G14460,AT3G14470
CRK	Cysteine-Rich receptor-like Kinase	Also known as DUF26-containing RLKs	AT4G23160
KETCH1	Karyopherin Enabling the Transport of Cytoplasmic HYL1	An importin β protein; also known as EMB2734	solins1_05g022920, solaetsid104435_01g000470, soltor1_01g000150
LRR protein kinase	Leucine-Rich Repeat protein kinase	General term for this protein family	solaetbc2072_04g002710, solcit1_04g001960, solrob1_04g002390
LRR-PK	Leucine-Rich Repeat Protein Kinase	Alternative designation for LRR protein kinase	solaetbc2066_02g003670, solins1_02g003580, solqui2_02g031440
LRR-RLK	Leucine-Rich Repeat Receptor-Like Kinase	Large family of receptor kinases in plants	AT2G34930,
LRR-RLK malectin-like domain 1 (LMK1)	Leucine-Rich Repeat Receptor-Like Kinase with Malectin-Like domain 1	Also called LEMK1 (LRR-Malectin Kinase 1)	solmac3_02g012360, solaetbc2073_02g014200, solgig1_02g015650
Peroxidase superfamily protein	Peroxidase superfamily protein	Oxidative enzyme family (self-explanatory)	AT5G58390
PME38	Pectin Methylesterase 38	Cell wall-modifying enzyme	AT4G00190
RLP33/52/54	Receptor-Like Protein 33/52/54	Lack cytoplasmic kinase domain unlike RLKs	solins1_09g008170, solame3_09g010950, sollin1_09g009500
RPP13-like NLR	Recognition of Peronospora parasitica 13-like Nucleotide-binding Leucine-Rich repeat receptor	A clade of CC-NLRs involved in direct pathogen recognition	AT3G46730
RRTF1	Redox-Responsive Transcription Factor 1	An ERF/AP2 family transcription factor	AT4G34410
S-locus lectin RLK	S-locus lectin Receptor-Like Kinase	Contains lectin (carbohydrate-binding) domain	AT4G27290
TIR-NBS-LRR-type NLR	Toll/Interleukin-1 Receptor-Nucleotide-Binding Site-Leucine-Rich Repeat-type NLR	One of the two major classes of plant NLRs (the other being CC-NLR)	AT5G17680.1
